# Supplementary material for: Bionomics of malaria vectors in Lao PDR, 2018–2020: entomological surveillance as a key tool for malaria elimination
Source: Malar J. 2023 Oct 21;22:319. doi: 10.1186/s12936-023-04754-5 (PMC10589990; doi:10.1186/s12936-023-04754-5)
Supplement: Supplementary file 1 — Additional file 1: Table S1. Number of night of collections in the villages, at the cultivation sites (CS) and on cattle (CT) between 2018 and 2020. Table S2. Number of vectors collected per village per year by HLC at the house. Table S3. Number of vectors collected per village per year by HLC in the CS. Table S4. Biting time in the villages indoors. Table S5. Biting time in the villages outdoors. Table S6. Annualized parasite index of the health facility catchment area of surveyed villages, showing the trend in annual parasite index (API) and monthly transmission before and after the survey. Fig. S1. Total number of primary and secondary malaria vectors collected in Laos, 2018–2020. Fig. S2. Biting times of the primary and secondary vectors indoors. Fig. S3. Biting times of the primary and secondary vectors outdoors. Fig. S4. Biting times of the primary and secondary vectors in the cultivated sites. Fig. S5. Biting times of the primary and secondary vectors in the cultivated sites. [file 12936_2023_4754_MOESM1_ESM.xlsx]

## Sheet: Table S1
	Table S1. Number of night of collections in the villages, at the cultivation sites (CS) and on cattle (CT) between 2018 and 2020.
				Nights

## Sheet: Table S2
Table S2. Number of vectors collected per village per year by HLC at the house.
Village	An. aconitus	An. barbirostris s.l.	An. dirus s.l.	An. maculatus s.l.	An. minimus s.l.	An. nivipes s.l.	An. philippinensis	Grand Total
Dry season	7	29	49	35	46	38	3	207
Chomsi	5	11	0	0	0	0	0	16
Houp	0	0	2	2	1	0	0	5
Kasungkang	0	2	17	6	0	9	0	34
Lamong	0	7	1	0	0	2	0	10
Moon	0	0	1	0	0	6	0	7
Nafung	0	0	0	2	0	0	0	2
Namyiam	1	0	0	4	17	0	0	22
Navaneua	1	1	0	3	3	3	0	11
Navasen	0	3	6	4	1	9	0	23
Tamloung	0	0	6	2	0	4	0	12
Thangbeng	0	3	6	4	22	1	0	36
Toumleethong	0	0	9	8	2	3	3	25
Vongnakhone	0	2	1	0	0	1	0	4
Rainy season	13	249	11	56	32	121	78	560
kang	0	9	0	1	2	11	0	23
Namkha	0	110	0	24	0	38	45	217
Thakham	0	78	0	10	0	45	32	165
Nabeng	0	11	1	8	0	4	0	24
Napoung	0	0	2	0	20	0	0	22
Nasenpun	0	1	0	0	1	0	0	2
Phukkhar	7	29	5	2	1	23	1	68
Pingxe	0	0	3	11	8	0	0	22
Yokthong	6	11	0	0	0	0	0	17
Grand Total	20	278	60	91	78	159	81	767

## Sheet: Table S3
Table S3. Number of vectors collected per village per year by HLC in the CS.
Village	An. barbirostris s.l.	An. dirus s.l.	An. maculatus s.l.	An. minimus s.l.	An. nivipes s.l.	An. philippinensis	Grand Total
Dry season	31	92	34	15	6	6	184
Kasungkang	8	28	19	4	3	6	68
Lamong	19	0	0	0	0	0	19
Nafung	0	0	0	1	0	0	1
Navasen	4	63	13	7	3	0	90
Panae	0	0	0	1	0	0	1
Thangbeng	0	1	2	2	0	0	5
Rainy season	0	4	10	49	1	2	66
Napoung	0	4	1	45	0	0	50
Pingxe	0	0	9	4	1	2	16
Grand Total	31	96	44	64	7	8	250

## Sheet: Table S4
Table S4. Biting time in the villages indoors.
Species	18-19 Pm	19-20 Pm	20-21 Pm	21-22 Pm	22-23 Pm	23-24 Pm	0-1 Am	1-2 Am	2-3 Am	3-4 Am	4-5 Am	5-6 Am	Total
An. aconitus	0	1	0	1	4	0	0	0	0	0	0	0	6
An. barbirostris s.l.	9	13	22	14	14	9	7	6	0	1	0	0	95
An. dirus s.l.	0	3	2	4	2	4	5		3	0	0	0	23
An. hyrcanus s.l.	0	13	7	4	8	6	6	1	0	0	0	0	45
An. kochi	0	2	1	1	5	0	0	0	0	0	0	0	9
An. maculatus s.l.	2	8	8	10	7	6			0	0	2	0	43
An. minimus s.l.	1	1	2	3	1	3	1	1	0	1	2	0	16
An. nivipes s.l.	5	9	10	11	11	11	3	2	0	0	0	0	62
An. philippinensis	5	7	2	10	7	7	7	2	0	0	0	0	47
An. tessellatus	0	0	0	1	0	0	0	0	0	0	0	0	1
An. vagus	0	0	3	0	0	0	2	0	0	0	0	0	5
Total	22	57	57	59	59	46	31	12	3	2	4	0	352

## Sheet: Table S5
Table S5. Biting time in the villages outdoors.
Species	18-19 Pm	19-20 Pm	20-21 Pm	21-22 Pm	22-23 Pm	23-24 Pm	0-1 Am	1-2 Am	2-3 Am	3-4 Am	4-5 Am	5-6 Am	Total
An. aconitus	0	0	7	5	1	1	0	0	0	0	0	0	14
An. barbirostris s.l.	15	27	27	18	23	19	20	20	12	2	0	0	183
An. dirus s.l.	0	8	4	4	8	4	2	3	2	0	2	0	37
An. hyrcanus s.l.	8	19	13	13	10	11	6	5	6	3	1	0	95
An. jeyporiensis	0	1	2	0	0	0	0	0	0	0	1	0	4
An. kochi	0	1	2	2	0	0	0	0	0	0	0	0	5
An. maculatus s.l.	2	9	7	4	5	6	0	6	6	2	1	0	48
An. minimus s.l.	5	4	16	10	9	4	2	5	1	1	5	0	62
An. nivipes s.l.	2	21	19	5	13	5	7	12	12	1	0	0	97
An. philippinensis	5	6	4	9	3	4	3	0	0	0	0	0	34
An. tessellatus	0	0	0	1	0	0	0	0	0	0	0	0	1
An. vagus	0	0	1	0	5	2	0	0	0	0	0	0	8
Total	37	96	102	71	77	56	40	51	39	9	10	0	588

## Sheet: Table S6
	Table S6. Annualized parasite index of the health facility catchment area of surveyed villages, showing the trend in annual parasite index (API) and monthly transmission before and after the survey
	Province	District	Health Facility	Village	Site Selection Method	Entomological survey date	Health facility catchment area popl.	Annual API for the health facility catchment area					Monthly API for the health facility catchment area, at the time of collection and three months prior- and three months post- collection.
							2019	2016	2017	2018	2019	2020	Month -3	Month -2	Month -1	Entomological survey month	Month +1	Month +2	Month +3
	Champasack	Khong	HC Nafang	Nafang	Malaria Response	15-18 Dec 2022	1403	341.2	68.2	34.7	7.1	0	0	0	0	0	0	0	0
			HC Phonsa-at	Navaeng	Malaria Response	24-26 Aug 2018	8533	22.6	17.2	3.4	0.6	1.8	24.2	12.8	8.6	8.6	12.8	2.9	5.7
				Nasaenphan	Spot-check	8-10 Jun 2020	1724	87.8	110.4	84.1	16.8	2.9	0	0	0	0	0	0	6.9
		Pathumpone	HC Phapho	Phakkha	Sentinel site	24-26 Aug 2018	8533	59.2	17.4	12.2	14.8	2.1	5.7	11.4	8.6	8.6	12.8	15.7	11.4
	Attapeu	Phouvong	HC Lamong	Lamong	Malaria Response	14-16 Oct 2020	3973	2.6	11.4	18.9	9.6	21.1	20.8	20.8	59.6	23.8	23.8	47.6	29.4
			HC Viangxai	Vonglakhon	Sentinel site	15-18 Oct 2018	17350	7.3	10.8	20.5	9.5	6.5	22.4	9.1	39.3	26	41.4	23.1	27
		Sanxay	HC Tatseng	Moun	Sentinel site	19-22 Oct 2018	2972	0.4	0	0	0.3	23.6	0	0	0	0	0	0	0
	Sekong	Lamam	15 PH Xekong	Navasaen	Malaria Response	14-16 Nov 2020	4403	24.2	43.5	42.8	42.9	42.6	48.4	64.5	91.4	77.9	150.5	87.4	31.8
			HC Kaxangkang	Kasangkang	Malaria Response	15-17 Oct 2019	3225	75.4	46.6	47.8	78.5	32.4	59.5	93	55.8	70.7	70.7	100.5	29.4
		Tateng	HC Banyup	Gnokthong	Sentinel site	5-11 Aug 2018	6253	31.5	12.2	7	4	1.3	5.8	13.6	15.6	3.9	5.8	1.9	1.9
	Saravane	Ta oi	HC Toumlithong	Toumlithong	Malaria Response	10-12 Oct 2020	7726	10.3	10.7	7.5	0.4	1.3	0	0	13.8	1.5	0	0	1.5
		Samuay	HC Atouk	Phinxe	Malaria Response	26-28 Aug 2019	3225	1	0.3	0	1.9	0.3	0	7.4	7.4	0	7.4	0	0
				Lava-nua	Sentinel site	6-10 Oct 2018	2832	1.1	0.4	0	2.1	0.3	0	0	0	0	0	0	0
		Vapee	HC Saphat	Napho	Sentinel site	1-5 Oct 2018	2573	54.7	9.6	4.7	1.6	0	4.7	0	0	0	0	0	0
	Savannakhet	Nong	HC Nakong	Houp	Malaria Response	14-16 Dec 2018	7754	3.1	14.1	16.9	13.8	1.7	29.8	15.7	25.1	26.7	26.3	0	17
				Tamlong	Malaria Response	7-16 Oct 2018	3805	6.3	28.7	34.4	28.1	3.4	67.2	35.2	60.8	32	51.2	54.4	53.6
			HC Lakai	Pane	Sentinel site	17-19 Dec 2020	596	54.2	158.7	79.9	95.6	38	19.8	19.8	59.5	0	19.6	0	0
	Khammuane	Bualapha	HC Namchala	Thangbaeng	Malaria Response	17-19 Nov 2020	22848	0.6	0.9	2.6	1.8	5.9	9.8	16.6	20.2	4.1	6.7	0.5	0
			DH Boualapha	Napoung	Spot-check	3-5 Jun 20220	2025	7.7	14.2	10	0	6.3	0	0	17.5	0	0	0	11.7
	Xiengkhuang	Mork	DH Mok	Namyiam	Sentinel site	21-30 Oct 2018	2115	0	0	0	0	0	0	0	0	0	0	0	0
		Phoukoud	HC Nongtang	Chomsi	Sentinel site	21-30 Oct 2018	2115	0	0	0.5	0	0	0	0	0	0	0	0	0
	Luangprabang	Nambak	HC Namthouam	Namkha	Sentinel site	1-10 Aug 2018	457	9.1	0	0	0	0	0	0	0	0	0	0	0
		Phonxay	DH Phonxai	Thakham	Sentinel site	1-10 Aug 2018	1160	33.3	1.8	0	0	0	0	0	0	0	0	0	0
	Huaphanh	Ett	HC Naphiang	Kang	Sentinel site	24-30 Jul 2018	7312	9.6	0	0	0	0	0	0	0	0	0	0	0

## Sheet: Fig S1
	Fig. S1. Total number of primary and secondary malaria vectors collected in Laos, 2018-2020.

## Sheet: Fig S2
	Fig. S2. Abundance of Anopheles mosquitoes (primary and secondary vectors) in Lao PDR according to season (data from 2018-2020).

## Sheet: Fig S3
Fig. S3. Biting times of the primary and secondary vectors indoors.

## Sheet: Fig S4
Fig. S4. Biting times of the primary and secondary vectors outdoors

[truncated: 1 more sheets: Fig S5]
